# Supplementary material for: Causal association between type 2 diabetes mellitus and acute suppurative otitis media: insights from a univariate and multivariate Mendelian randomization study
Source: Front Endocrinol (Lausanne). 2024 May 21;15:1407503. doi: 10.3389/fendo.2024.1407503 (PMC11148255; doi:10.3389/fendo.2024.1407503)
Supplement: Supplementary file 2 [file DataSheet_2.xlsx]

## Sheet:  Table S1
Table S1. Details of SNP screening for T2DM instrumental variables at genome-wide significance threshold (P < 5e-8).
Exposure	Consortium	SNP	Chr	Position	EA	OA	Exposure				Outcome				F_statistics
							Beta	SE	P-value	Eaf	Beta	SE	P-value	Eaf
Type 2 diabetes	NHGRI-EBI	rs10062657	5	95867908	A	C	-0.0417	0.0075	2.59e-08	0.799903	-0.0666	0.049	0.1746	0.7787	30.9136
Type 2 diabetes	NHGRI-EBI	rs10169613	2	111934977	T	C	-0.0386	0.0063	1.16e-09	0.446602	0.0136	0.0406	0.737901	0.447	37.5399
Type 2 diabetes	NHGRI-EBI	rs10195132	2	43537892	C	T	-0.1068	0.0142	4.82e-14	0.112073	0.0322	0.0805	0.6894	0.06722	56.5673
Type 2 diabetes	NHGRI-EBI	rs10201401	2	44810480	A	G	0.0421	0.0075	1.76e-08	0.787528	0.0924	0.0548	0.091679	0.8351	31.5095
Type 2 diabetes	NHGRI-EBI	rs10268294	7	1873406	A	C	0.0454	0.0081	2.54e-08	0.796446	0.0384	0.0451	0.3939	0.7239	31.4153
Type 2 diabetes	NHGRI-EBI	rs10408179	19	46157004	C	T	-0.0675	0.0067	1.33e-23	0.38792	-0.0192	0.0406	0.6359	0.4461	101.498
Type 2 diabetes	NHGRI-EBI	rs1046316	4	6304087	G	A	0.0999	0.0087	1.63e-30	0.745203	-0.0168	0.0416	0.6857	0.6118	131.854
Type 2 diabetes	NHGRI-EBI	rs10900325	1	146692174	C	T	-0.0557	0.0082	8.75e-12	0.841826	0.0731	0.0557	0.189	0.8431	46.1405
Type 2 diabetes	NHGRI-EBI	rs10938398	4	45186139	A	G	0.0491	0.0065	5.39e-14	0.406542	-0.0343	0.0405	0.3971	0.4729	57.0606
Type 2 diabetes	NHGRI-EBI	rs10950494	7	13892902	A	G	0.0361	0.0063	1.08e-08	0.450764	0.0028	0.0404	0.9455	0.4939	32.8347
Type 2 diabetes	NHGRI-EBI	rs111640200	3	113030305	G	A	0.0413	0.0067	6.82e-10	0.305886	-0.039	0.0431	0.3659	0.3246	37.9971
Type 2 diabetes	NHGRI-EBI	rs1117609	7	150541250	C	G	0.0408	0.007	5.54e-09	0.326885	0.1156	0.0507	0.02249	0.1995	33.9722
Type 2 diabetes	NHGRI-EBI	rs112108223	12	4271088	A	G	-0.2373	0.0344	5.52e-12	0.0147015	-0.3055	0.1398	0.0288098	0.02229	47.5859
Type 2 diabetes	NHGRI-EBI	rs11257655	10	12307894	T	C	0.1084	0.0069	2.36e-55	0.281992	-0.0079	0.0461	0.8633	0.2646	246.809
Type 2 diabetes	NHGRI-EBI	rs1127215	1	117532790	T	C	-0.042	0.0066	2.54e-10	0.368543	0.0482	0.0423	0.2541	0.3487	40.4959
Type 2 diabetes	NHGRI-EBI	rs1128249	2	165528624	T	G	-0.0786	0.0078	9.3e-24	0.300292	-0.093	0.0424	0.0280298	0.3482	101.544
Type 2 diabetes	NHGRI-EBI	rs114322470	10	114736670	G	T	-0.2281	0.0301	3.23e-14	0.0204657	-0.1597	0.133	0.2297	0.0235	57.4272
Type 2 diabetes	NHGRI-EBI	rs115018313	6	32710407	C	T	0.284	0.0238	7.3e-33	0.0309476	-0.047	0.0918	0.6086	0.05276	142.391
Type 2 diabetes	NHGRI-EBI	rs11514706	7	15059272	C	A	0.0601	0.0063	8.55e-22	0.500501	-0.0156	0.0411	0.704601	0.4077	91.0055
Type 2 diabetes	NHGRI-EBI	rs11603349	11	72460694	C	T	-0.1028	0.01	5.58e-25	0.141664	-0.0169	0.0476	0.7219	0.2372	105.678
Type 2 diabetes	NHGRI-EBI	rs11607147	11	65346178	C	T	-0.0411	0.0068	1.76e-09	0.684232	0.0526	0.0493	0.2859	0.7828	36.5314
Type 2 diabetes	NHGRI-EBI	rs11616380	13	80705315	T	G	-0.0752	0.007	3.4e-27	0.284421	0.04	0.0443	0.3671	0.2933	115.409
Type 2 diabetes	NHGRI-EBI	rs11680058	2	16574669	A	G	0.0633	0.0108	4.38e-09	0.879274	0.0233	0.0685	0.734	0.8983	34.3526
Type 2 diabetes	NHGRI-EBI	rs116947250	5	49673818	A	T	0.0849	0.0155	3.93e-08	0.031514	0.0135	0.2054	0.9475	0.009819	30.0021
Type 2 diabetes	NHGRI-EBI	rs11712037	3	12344730	G	C	-0.1088	0.0112	1.69e-22	0.105937	-0.065	0.0536	0.2259	0.1707	94.3673
Type 2 diabetes	NHGRI-EBI	rs117430555	15	57610146	T	G	0.1366	0.0235	5.96e-09	0.0336968	0.0324	0.1049	0.7571	0.03841	33.7882
Type 2 diabetes	NHGRI-EBI	rs11770630	7	89805241	T	C	0.0401	0.0067	2.42e-09	0.462566	-0.0158	0.0408	0.6977	0.5727	35.8211
Type 2 diabetes	NHGRI-EBI	rs11802899	1	22112174	A	C	-0.0497	0.0077	1.09e-10	0.817422	0.0288	0.0574	0.615601	0.8561	41.6612
Type 2 diabetes	NHGRI-EBI	rs11819995	11	128389391	T	C	0.0493	0.0077	1.27e-10	0.213049	0.0184	0.0554	0.739701	0.1581	40.9933
Type 2 diabetes	NHGRI-EBI	rs11846158	14	103292959	G	A	0.037	0.0068	4.89e-08	0.283548	0.0365	0.0455	0.4227	0.2697	29.6064
Type 2 diabetes	NHGRI-EBI	rs12001437	9	34074476	C	T	0.0367	0.0064	1.02e-08	0.413559	0.0634	0.0422	0.1329	0.3538	32.8831
Type 2 diabetes	NHGRI-EBI	rs12453376	17	4032785	G	A	0.0581	0.0076	2.33e-14	0.2041	-0.0639	0.0512	0.2125	0.1919	58.442
Type 2 diabetes	NHGRI-EBI	rs12505942	4	140906390	C	T	-0.0389	0.0068	9.19e-09	0.324649	-0.0759	0.0423	0.07305	0.3462	32.7251
Type 2 diabetes	NHGRI-EBI	rs12546365	8	95911477	C	T	-0.0381	0.0065	4.66e-09	0.55818	-0.0266	0.0403	0.5086	0.5134	34.3576
Type 2 diabetes	NHGRI-EBI	rs12578595	12	27964996	T	C	-0.0715	0.0073	1.73e-22	0.222896	0.0704	0.0532	0.1857	0.1736	95.9326
Type 2 diabetes	NHGRI-EBI	rs12625671	20	42994812	C	T	0.0565	0.0076	1.05e-13	0.203237	-0.0686	0.0577	0.2348	0.144	55.2675
Type 2 diabetes	NHGRI-EBI	rs12692723	2	165437736	G	C	0.0436	0.0068	1.8e-10	0.311541	-0.0149	0.0464	0.747699	0.2609	41.1107
Type 2 diabetes	NHGRI-EBI	rs12698897	7	69783013	A	T	0.0586	0.0071	1.23e-16	0.256189	0.0505	0.0461	0.2734	0.2582	68.1206
Type 2 diabetes	NHGRI-EBI	rs12763565	10	94520143	G	T	0.0624	0.01	4.5e-10	0.134488	-0.1082	0.0522	0.0381197	0.1817	38.9376
Type 2 diabetes	NHGRI-EBI	rs12910361	15	77782335	G	A	0.0696	0.0066	3.88e-26	0.62609	-0.0598	0.0432	0.1664	0.6764	111.207
Type 2 diabetes	NHGRI-EBI	rs13073970	3	170630520	T	G	-0.0499	0.008	4.99e-10	0.193647	-0.0253	0.0527	0.6305	0.177	38.9064
Type 2 diabetes	NHGRI-EBI	rs13086642	3	187705040	A	G	-0.0599	0.0101	3.54e-09	0.092455	-0.0655	0.07	0.3497	0.09149	35.1731
Type 2 diabetes	NHGRI-EBI	rs13162708	5	87943345	T	C	0.0546	0.0075	4.28e-13	0.208377	-0.0814	0.0648	0.2088	0.1081	52.9984
Type 2 diabetes	NHGRI-EBI	rs13266634	8	118184783	T	C	-0.1053	0.0065	1.97e-59	0.348803	-0.0252	0.0416	0.5447	0.3766	262.44
Type 2 diabetes	NHGRI-EBI	rs13292347	9	81908202	C	T	-0.0727	0.0122	2.57e-09	0.0708271	-0.0318	0.062	0.6079	0.1208	35.5099
Type 2 diabetes	NHGRI-EBI	rs1362891	8	41666299	A	G	-0.0821	0.0117	2.08e-12	0.0714984	-0.1604	0.0729	0.0278298	0.08492	49.2396
Type 2 diabetes	NHGRI-EBI	rs139722172	7	102410477	G	C	-0.0786	0.0111	1.82e-12	0.186009	0.0688	0.0521	0.1867	0.1874	50.1417
Type 2 diabetes	NHGRI-EBI	rs140896965	20	57648366	T	C	-0.2313	0.0279	1.25e-16	0.0187073	0.0362	0.0945	0.7014	0.04977	68.7294
Type 2 diabetes	NHGRI-EBI	rs141330165	4	85299808	T	C	-0.1202	0.0168	8.51e-13	0.0560573	-0.0372	0.0809	0.6453	0.06934	51.1906
Type 2 diabetes	NHGRI-EBI	rs1426371	12	108629780	A	G	-0.0486	0.0066	2.04e-13	0.337897	-0.0111	0.0428	0.7945	0.3434	54.2231
Type 2 diabetes	NHGRI-EBI	rs142682088	22	30170655	A	G	-0.1263	0.0217	6.02e-09	0.0401343	-0.0351	0.1014	0.729699	0.04118	33.8756
Type 2 diabetes	NHGRI-EBI	rs143708136	16	12185129	T	C	0.2321	0.042	3.2e-08	0.0116967	0.2606	0.2346	0.2665	0.007508	30.5388
Type 2 diabetes	NHGRI-EBI	rs149336329	15	52587740	T	G	-0.1063	0.0148	7.97e-13	0.0459427	0.073	0.1293	0.5721	0.02484	51.5873
Type 2 diabetes	NHGRI-EBI	rs1574285	9	4283137	T	G	-0.065	0.0063	1.17e-24	0.583008	-0.0073	0.0406	0.8566	0.5594	106.45
Type 2 diabetes	NHGRI-EBI	rs1707498	12	71478626	A	C	-0.0499	0.0063	1.47e-15	0.449132	-0.005	0.0407	0.9015	0.4333	62.7365
Type 2 diabetes	NHGRI-EBI	rs17101591	10	122947203	T	C	-0.0683	0.0114	2.41e-09	0.0577437	-0.0485	0.1288	0.7065	0.02551	35.8948
Type 2 diabetes	NHGRI-EBI	rs17168486	7	14898282	T	C	0.0626	0.0071	1.57e-18	0.238504	-0.0973	0.0507	0.0548896	0.1984	77.7378
Type 2 diabetes	NHGRI-EBI	rs17240471	15	90371171	A	G	-0.0414	0.0071	6.37e-09	0.391067	-0.0199	0.0406	0.6246	0.4364	34.0004
Type 2 diabetes	NHGRI-EBI	rs173964	5	55809465	G	A	0.06	0.0066	9.43e-20	0.659881	-0.0218	0.0433	0.614899	0.6829	82.6446
Type 2 diabetes	NHGRI-EBI	rs17496664	6	76199697	T	C	-0.0468	0.0085	3.66e-08	0.277089	-0.0225	0.0442	0.610299	0.298	30.3147
Type 2 diabetes	NHGRI-EBI	rs1776899	6	34193230	A	G	0.0899	0.012	7.64e-14	0.943992	-0.0226	0.1433	0.8744	0.9796	56.1251
Type 2 diabetes	NHGRI-EBI	rs1794138	11	49910841	G	T	-0.0449	0.0078	6.93e-09	0.516893	0.0208	0.0806	0.7966	0.497	33.1363
Type 2 diabetes	NHGRI-EBI	rs1966265	5	176516631	A	G	-0.0465	0.0068	6.92e-12	0.322278	-0.0068	0.0488	0.8886	0.2197	46.7615
Type 2 diabetes	NHGRI-EBI	rs1977833	10	94463945	A	G	-0.1118	0.0065	2.53e-65	0.502981	-0.0078	0.0404	0.8462	0.477	295.84
Type 2 diabetes	NHGRI-EBI	rs2010825	7	44188220	C	T	0.0411	0.0063	8.62e-11	0.519789	0.0395	0.0406	0.3306	0.4977	42.5601
Type 2 diabetes	NHGRI-EBI	rs2034761	2	234364426	G	T	-0.0375	0.0063	3.29e-09	0.429369	0.0258	0.0422	0.5408	0.3551	35.4308
Type 2 diabetes	NHGRI-EBI	rs2115107	19	7968168	A	G	0.0451	0.0065	4.7e-12	0.372125	0.0565	0.0419	0.1773	0.3679	48.1422
Type 2 diabetes	NHGRI-EBI	rs2237897	11	2858546	T	C	-0.2678	0.009	1.24e-196	0.249812	-0.1514	0.0748	0.0429497	0.08139	885.393
Type 2 diabetes	NHGRI-EBI	rs2270162	7	69061966	G	C	0.0683	0.0107	2.1e-10	0.0724056	-0.0042	0.0871	0.9619	0.05755	40.745
Type 2 diabetes	NHGRI-EBI	rs2289488	11	2892955	C	G	0.0448	0.0069	7.44e-11	0.370273	0.0237	0.0422	0.574101	0.3806	42.1558
Type 2 diabetes	NHGRI-EBI	rs2578011	3	64004819	T	C	-0.0693	0.0074	1.06e-20	0.204526	0.0511	0.0483	0.2896	0.2287	87.7007
Type 2 diabetes	NHGRI-EBI	rs2583938	12	66215214	A	T	0.0692	0.0077	2.96e-19	0.185271	-0.0127	0.063	0.8402	0.117	80.7664
Type 2 diabetes	NHGRI-EBI	rs2648731	5	52072194	A	G	0.0647	0.0072	3.47e-19	0.240353	-0.0643	0.0514	0.2107	0.1899	80.7502
Type 2 diabetes	NHGRI-EBI	rs2706710	17	65641651	T	C	0.0495	0.0088	1.96e-08	0.161364	0.0326	0.0552	0.5543	0.1619	31.6406
Type 2 diabetes	NHGRI-EBI	rs2768344	10	12598378	T	C	0.0459	0.0084	4.77e-08	0.833624	0.1303	0.0607	0.0318999	0.8727	29.8584
Type 2 diabetes	NHGRI-EBI	rs28642213	9	139248082	G	A	0.1006	0.0079	3.8e-37	0.773252	0.0312	0.0439	0.4774	0.6972	162.159
Type 2 diabetes	NHGRI-EBI	rs28670015	8	36776109	G	C	0.0556	0.008	3.42e-12	0.168751	0.0559	0.0594	0.3473	0.1332	48.3025
Type 2 diabetes	NHGRI-EBI	rs2943650	2	227105921	T	C	0.0753	0.0078	4.36e-22	0.714845	0.0139	0.0419	0.7396	0.6391	93.1967
Type 2 diabetes	NHGRI-EBI	rs3110641	17	36047417	G	A	0.0598	0.0072	1.34e-16	0.76149	0.0599	0.0498	0.229	0.7862	68.9823
Type 2 diabetes	NHGRI-EBI	rs340874	1	214159256	C	T	0.0535	0.0063	3.51e-17	0.493303	0.0883	0.0408	0.0302399	0.432	72.1151
Type 2 diabetes	NHGRI-EBI	rs348330	1	229672955	A	G	-0.0539	0.0068	3.36e-15	0.543403	-0.0389	0.0424	0.3582	0.6442	62.8289
Type 2 diabetes	NHGRI-EBI	rs34872471	10	114754071	C	T	0.2972	0.0091	1e-200	0.207525	-0.0006	0.0504	0.9912	0.2016	1066.63
Type 2 diabetes	NHGRI-EBI	rs35352848	3	23455582	C	T	-0.0881	0.0078	1.36e-29	0.213447	-0.072	0.0437	0.0994993	0.3116	127.574
Type 2 diabetes	NHGRI-EBI	rs35385487	4	1286339	G	A	-0.076	0.0089	1.47e-17	0.11622	0.1635	0.0936	0.0806102	0.0489	72.9201
Type 2 diabetes	NHGRI-EBI	rs35473599	7	74088893	A	G	0.0553	0.0093	2.67e-09	0.182945	-0.0047	0.05	0.9258	0.2054	35.3577
Type 2 diabetes	NHGRI-EBI	rs35895680	17	47060322	A	C	-0.0584	0.0087	2.44e-11	0.24391	0.0088	0.0438	0.8409	0.3088	45.0596
Type 2 diabetes	NHGRI-EBI	rs35917376	15	75595357	A	T	0.0428	0.0072	2.86e-09	0.717917	0.0252	0.0539	0.6404	0.8275	35.3364
Type 2 diabetes	NHGRI-EBI	rs3743140	15	40616742	A	G	0.0623	0.0082	3.84e-14	0.152268	0.0966	0.0626	0.1229	0.1181	57.7229
Type 2 diabetes	NHGRI-EBI	rs3751297	12	133088165	A	G	0.052	0.0081	1.17e-10	0.241048	-0.06	0.0451	0.1833	0.2888	41.2132
Type 2 diabetes	NHGRI-EBI	rs3887925	3	186665645	T	C	0.053	0.0063	3.3e-17	0.49964	0.0033	0.0405	0.9352	0.4628	70.7735
Type 2 diabetes	NHGRI-EBI	rs3918296	11	69459036	G	C	-0.1776	0.0252	1.74e-12	0.0192566	0.3347	0.2881	0.2453	0.005086	49.6689
Type 2 diabetes	NHGRI-EBI	rs4073527	10	12401811	C	T	0.0953	0.015	2.09e-10	0.0307644	-0.1413	0.3204	0.6592	0.004175	40.3648
Type 2 diabetes	NHGRI-EBI	rs41463147	1	120554134	G	T	0.083	0.0137	1.47e-09	0.108962	-0.0005	0.0588	0.9933	0.1365	36.7041
Type 2 diabetes	NHGRI-EBI	rs4273712	6	126964510	G	A	0.0577	0.0066	2.98e-18	0.320615	0.025	0.0454	0.581201	0.2689	76.43
Type 2 diabetes	NHGRI-EBI	rs429358	19	45411941	C	T	-0.0739	0.0092	1.02e-15	0.14701	0.0401	0.0527	0.4464	0.1833	64.5228
Type 2 diabetes	NHGRI-EBI	rs4517619	12	24090004	G	T	0.0395	0.007	2.05e-08	0.384609	-0.0315	0.0458	0.4912	0.2671	31.8418
Type 2 diabetes	NHGRI-EBI	rs4632135	16	20337884	C	T	0.0832	0.0152	4.76e-08	0.0339896	-0.0119	0.2055	0.954	0.00962	29.9612
Type 2 diabetes	NHGRI-EBI	rs4731701	7	130430930	T	C	-0.0484	0.0065	1.31e-13	0.43764	-0.0891	0.0405	0.0277	0.4643	55.4452
Type 2 diabetes	NHGRI-EBI	rs4795608	17	29731964	G	A	0.037	0.0065	1.34e-08	0.350995	0.054	0.0424	0.2021	0.3562	32.4024
Type 2 diabetes	NHGRI-EBI	rs488166	13	33554352	G	C	-0.0802	0.0091	1.69e-18	0.856381	-0.0448	0.0691	0.5166	0.9064	77.6723
Type 2 diabetes	NHGRI-EBI	rs4901812	14	38800704	A	G	-0.0408	0.0067	1.09e-09	0.333674	-0.0122	0.045	0.7857	0.2774	37.0826
Type 2 diabetes	NHGRI-EBI	rs504652	13	26779053	G	T	0.0488	0.0087	2.12e-08	0.164415	-0.0148	0.0563	0.7931	0.153	31.4631
Type 2 diabetes	NHGRI-EBI	rs5215	11	17408630	T	C	-0.0623	0.0064	2.41e-22	0.616015	0.0295	0.0404	0.465799	0.5285	94.7581
Type 2 diabetes	NHGRI-EBI	rs543159	6	160776017	A	C	-0.0364	0.0065	2.39e-08	0.427571	-0.0488	0.0403	0.2266	0.4964	31.36
Type 2 diabetes	NHGRI-EBI	rs554833	9	136147160	T	C	0.0443	0.0064	4.19e-12	0.376316	0.0733	0.0406	0.0711902	0.435	47.9124
Type 2 diabetes	NHGRI-EBI	rs56348580	12	121432117	C	G	-0.0631	0.0093	1.41e-11	0.301336	-0.0261	0.045	0.5623	0.2831	46.0355
Type 2 diabetes	NHGRI-EBI	rs5762867	22	29255655	G	A	0.0389	0.007	2.7e-08	0.362109	0.0235	0.0448	0.5997	0.2837	30.8818
Type 2 diabetes	NHGRI-EBI	rs58090211	11	35433712	A	C	-0.0807	0.0136	2.61e-09	0.0766814	-0.1019	0.1645	0.535499	0.01544	35.2103
Type 2 diabetes	NHGRI-EBI	rs62262091	3	47693664	T	C	0.0876	0.0148	2.95e-09	0.0970158	0.0627	0.0674	0.3523	0.1005	35.0336
Type 2 diabetes	NHGRI-EBI	rs62319060	4	96145415	C	T	0.0371	0.0066	1.95e-08	0.470491	-0.0211	0.0407	0.6037	0.437	31.598
Type 2 diabetes	NHGRI-EBI	rs62405419	6	50787459	T	G	0.0565	0.0082	4.6e-12	0.156975	0.0124	0.0689	0.8569	0.09374	47.4755
Type 2 diabetes	NHGRI-EBI	rs6453133	5	74692776	G	A	-0.0438	0.0065	1.56e-11	0.357642	-0.041	0.0428	0.3373	0.3352	45.4069
Type 2 diabetes	NHGRI-EBI	rs6496742	15	91523036	T	C	0.0582	0.0067	5.76e-18	0.303172	-0.0138	0.0464	0.765799	0.2534	75.4564
Type 2 diabetes	NHGRI-EBI	rs6554060	4	52776901	G	A	0.0366	0.0066	3.59e-08	0.376916	0.0567	0.0444	0.2018	0.2915	30.7521
Type 2 diabetes	NHGRI-EBI	rs6813195	4	153520475	T	C	-0.062	0.0066	4.38e-21	0.353285	0.0304	0.043	0.4793	0.3323	88.2461
Type 2 diabetes	NHGRI-EBI	rs6853272	4	71735967	T	C	-0.0718	0.0103	3.84e-12	0.923642	-0.0193	0.1271	0.8795	0.9742	48.5931
Type 2 diabetes	NHGRI-EBI	rs6878122	5	76427311	A	G	-0.0547	0.0092	2.46e-09	0.778957	-0.0217	0.048	0.6513	0.7726	35.3508
Type 2 diabetes	NHGRI-EBI	rs6885132	5	14768092	G	C	-0.0449	0.0077	5.18e-09	0.195176	0.0942	0.0635	0.1381	0.117	34.0025
Type 2 diabetes	NHGRI-EBI	rs6905453	6	143167564	T	C	-0.0469	0.0075	3.26e-10	0.215635	-0.0029	0.0464	0.9503	0.2526	39.1042
Type 2 diabetes	NHGRI-EBI	rs6917676	6	137291296	G	T	-0.0552	0.0064	3.62e-18	0.510055	0.0659	0.0405	0.1032	0.5097	74.3906
Type 2 diabetes	NHGRI-EBI	rs6919504	6	156976650	G	A	0.0625	0.0111	1.68e-08	0.0677522	0.0186	0.1372	0.8921	0.02208	31.704
Type 2 diabetes	NHGRI-EBI	rs6950739	7	156982450	C	T	-0.0516	0.0065	1.41e-15	0.388557	0.0592	0.0434	0.1728	0.3148	63.0192
Type 2 diabetes	NHGRI-EBI	rs6989203	8	41523745	A	G	-0.0969	0.0081	4.7e-33	0.207207	-0.0164	0.0501	0.742899	0.204	143.112
Type 2 diabetes	NHGRI-EBI	rs7030811	9	22288140	A	T	-0.0944	0.0151	4.09e-10	0.0395381	-0.1894	0.1347	0.1596	0.02259	39.0832
Type 2 diabetes	NHGRI-EBI	rs703977	10	80944230	G	T	-0.0668	0.0063	1.18e-26	0.458876	0.0365	0.0404	0.3664	0.4789	112.427
Type 2 diabetes	NHGRI-EBI	rs7107784	11	2215089	A	G	-0.0532	0.0083	1.39e-10	0.774621	0.0274	0.0467	0.5581	0.7529	41.0835
Type 2 diabetes	NHGRI-EBI	rs7132351	12	118414926	A	G	0.063	0.0079	1.78e-15	0.17439	-0.091	0.0527	0.0839402	0.181	63.5956
Type 2 diabetes	NHGRI-EBI	rs7141	17	7614601	A	G	-0.0357	0.0065	3.75e-08	0.6394	0.0819	0.0434	0.0594402	0.6804	30.1654
Type 2 diabetes	NHGRI-EBI	rs71424153	2	65280894	C	G	-0.0429	0.007	9.23e-10	0.259162	0.0987	0.0481	0.0401098	0.2283	37.5594
Type 2 diabetes	NHGRI-EBI	rs7167984	15	93832067	A	G	-0.0433	0.0074	4.31e-09	0.235461	0.007	0.0564	0.9015	0.154	34.2383
Type 2 diabetes	NHGRI-EBI	rs7172432	15	62396389	G	A	-0.0604	0.0063	8.28e-22	0.452818	-0.0325	0.0406	0.4231	0.5532	91.9164
Type 2 diabetes	NHGRI-EBI	rs7250869	19	33887405	C	T	-0.0488	0.0065	5.17e-14	0.628785	-0.0483	0.043	0.2617	0.6734	56.3654
Type 2 diabetes	NHGRI-EBI	rs72640313	13	91950181	A	G	-0.0615	0.0094	6.62e-11	0.116012	0.063	0.0768	0.4121	0.07448	42.805
Type 2 diabetes	NHGRI-EBI	rs72802365	16	75246035	C	G	-0.1168	0.0146	1.21e-15	0.0619909	0.0726	0.0742	0.3276	0.08005	64
Type 2 diabetes	NHGRI-EBI	rs72951548	6	118050841	T	C	-0.0627	0.0078	1.24e-15	0.188488	0.0117	0.0505	0.8167	0.2023	64.6169
Type 2 diabetes	NHGRI-EBI	rs72964564	3	123054770	C	A	-0.1004	0.0104	3.96e-22	0.231426	0.0034	0.0531	0.9495	0.1759	93.1967
Type 2 diabetes	NHGRI-EBI	rs73221113	4	718868	A	G	0.0933	0.016	6.13e-09	0.039939	-0.0778	0.0923	0.3997	0.05149	34.0035
Type 2 diabetes	NHGRI-EBI	rs73347525	14	101255172	G	A	-0.0536	0.008	2.48e-11	0.201505	-0.0297	0.0491	0.5451	0.2217	44.89
Type 2 diabetes	NHGRI-EBI	rs74862545	12	4365572	T	C	-0.2052	0.0301	9.97e-12	0.0223105	-0.2462	0.1489	0.0982291	0.01952	46.4752
Type 2 diabetes	NHGRI-EBI	rs7501939	17	36101156	C	T	-0.0923	0.0066	1.83e-44	0.642542	0.0744	0.0442	0.0920301	0.7036	195.576
Type 2 diabetes	NHGRI-EBI	rs75418188	17	6945483	T	C	0.1337	0.0157	1.66e-17	0.0276409	-0.0088	0.1581	0.9556	0.01696	72.521
Type 2 diabetes	NHGRI-EBI	rs755249	1	39995074	T	C	0.0617	0.0077	1.45e-15	0.217225	-0.0352	0.0484	0.4673	0.2257	64.208
Type 2 diabetes	NHGRI-EBI	rs75671901	3	152406234	A	G	-0.0694	0.0118	3.98e-09	0.0627567	0.0273	0.0785	0.728201	0.07188	34.5903
Type 2 diabetes	NHGRI-EBI	rs75872811	10	63732315	G	A	-0.0727	0.0102	1.03e-12	0.0871287	0.0118	0.0651	0.8556	0.1076	50.8006
Type 2 diabetes	NHGRI-EBI	rs7615045	3	185521126	G	A	0.1259	0.0067	8.22e-80	0.319188	0.0551	0.0436	0.2068	0.3076	353.103
Type 2 diabetes	NHGRI-EBI	rs76177300	5	102143311	A	G	0.1309	0.0187	2.59e-12	0.0551313	-0.0742	0.0869	0.3931	0.05777	49
Type 2 diabetes	NHGRI-EBI	rs7638565	3	64723072	G	A	0.0364	0.0065	2.19e-08	0.557701	0.0648	0.0435	0.1365	0.6884	31.36
Type 2 diabetes	NHGRI-EBI	rs76895963	12	4384844	G	T	-0.4582	0.0303	8.22e-52	0.023748	-0.1183	0.1221	0.3324	0.03108	228.678
Type 2 diabetes	NHGRI-EBI	rs7773175	6	31240959	G	C	-0.0488	0.0075	6.12e-11	0.249461	0.0362	0.0533	0.4969	0.1742	42.3367
Type 2 diabetes	NHGRI-EBI	rs7778167	7	127851628	A	G	0.0571	0.0082	4.22e-12	0.216676	0.1063	0.049	0.03004	0.2222	48.4891
Type 2 diabetes	NHGRI-EBI	rs78470967	12	4521511	A	T	-0.1272	0.0217	4.7e-09	0.042318	-0.0475	0.1054	0.652001	0.03941	34.3601
Type 2 diabetes	NHGRI-EBI	rs7925578	11	2729947	T	G	0.0675	0.0073	1.94e-20	0.463149	0.0047	0.0436	0.9147	0.3215	85.4992
Type 2 diabetes	NHGRI-EBI	rs8043085	15	38828140	T	G	0.0457	0.0068	1.84e-11	0.301228	-0.1061	0.0481	0.0272998	0.2305	45.1663
Type 2 diabetes	NHGRI-EBI	rs8100204	19	19393714	A	G	0.0552	0.0082	2.08e-11	0.169058	-0.0628	0.0556	0.2586	0.1598	45.3159
Type 2 diabetes	NHGRI-EBI	rs8100562	19	7241501	T	C	0.0559	0.0088	1.89e-10	0.170998	0.0368	0.0563	0.5128	0.1518	40.3514
Type 2 diabetes	NHGRI-EBI	rs860262	7	28194397	A	C	-0.0668	0.0068	9.18e-23	0.420673	-0.0932	0.0404	0.021	0.4883	96.5017
Type 2 diabetes	NHGRI-EBI	rs868655	9	1037118	A	C	0.0406	0.0066	5.58e-10	0.3407	0.0269	0.0427	0.5278	0.3346	37.8411
Type 2 diabetes	NHGRI-EBI	rs9265433	6	31296247	C	T	0.0625	0.0067	6.28e-21	0.445483	0.0764	0.0414	0.0649307	0.5697	87.0183
Type 2 diabetes	NHGRI-EBI	rs9304665	19	47602577	A	T	0.0545	0.0098	2.63e-08	0.752917	0.0196	0.045	0.663001	0.7203	30.9272
Type 2 diabetes	NHGRI-EBI	rs9368222	6	20686996	A	C	0.1551	0.0066	2.04e-122	0.318552	-0.0036	0.0429	0.9325	0.329	552.25
Type 2 diabetes	NHGRI-EBI	rs9379084	6	7231843	A	G	-0.0816	0.0085	1.04e-21	0.156857	-0.0267	0.0647	0.6797	0.1141	92.16
Type 2 diabetes	NHGRI-EBI	rs9410573	9	84311800	C	T	-0.0682	0.0064	9.56e-27	0.474299	-0.0806	0.0409	0.04889	0.4172	113.556
Type 2 diabetes	NHGRI-EBI	rs9562987	13	51095908	A	G	-0.0413	0.0069	2.31e-09	0.41532	0.0293	0.0466	0.5292	0.2491	35.8263
Type 2 diabetes	NHGRI-EBI	rs9873519	3	124921457	T	C	0.0373	0.0065	7.63e-09	0.487086	0.0284	0.0411	0.4898	0.5828	32.9299
Type 2 diabetes	DIAGRAM	rs11709077	3	12336507	A	G	-0.157004	0.0261873	1.1e-09	NA	-0.0653	0.0536	0.2236	0.1707	35.9451
Type 2 diabetes	DIAGRAM	rs1801214	4	6303022	T	C	0.113329	0.0182293	1.3e-08	NA	-0.0173	0.0409	0.6724	0.5766	38.6493
Type 2 diabetes	DIAGRAM	rs2383208	9	22132076	G	A	-0.165514	0.0236974	6e-14	NA	-0.0259	0.0565	0.647	0.1507	48.783
Type 2 diabetes	DIAGRAM	rs3802177	8	118185025	A	G	-0.14842	0.0241048	2.1e-11	NA	-0.0274	0.0416	0.5108	0.3764	37.9121
Type 2 diabetes	DIAGRAM	rs5015480	10	94465559	T	C	-0.139762	0.0177534	2.2e-16	NA	-0.0076	0.0404	0.851	0.4774	61.9748
Type 2 diabetes	DIAGRAM	rs7651090	3	185513392	G	A	0.122218	0.0180679	2e-11	NA	0.0551	0.0436	0.2067	0.3076	45.7567
Type 2 diabetes	DIAGRAM	rs7933855	11	92684322	A	G	0.113329	0.0204191	1.3e-09	NA	0.0155	0.0407	0.7036	0.4339	30.8041
Type 2 diabetes	DIAGRAM	rs864745	7	28180556	C	T	-0.113329	0.0160206	7.3e-11	NA	-0.0887	0.0403	0.0278798	0.5087	50.0408
Type 2 diabetes	DIAGRAM	rs9368222	6	20686996	A	C	0.19062	0.0190621	4.8e-23	NA	-0.0036	0.0429	0.9325	0.329	99.999
Abbreviations: NHGRI-EBI, National Human Genome Research Institute-European Bioinformatics Institute; DIAGRAM, DIAbetes Genetics Replication And Meta-analysis; SNP, single nucleotide polymorphism; Chr, Chromosome; EA, effect allele; OA, other allele; SE, standard error.

## Sheet:  Table S2
Table S2. Details of confounders SNPs excluded from genome-wide significance threshold instrumental variables (P < 5e-8) .
Exposure	Consortium	SNP	Confounders	hg19_coordinates	hg38_coordinates	EA	OA	Beta	SE	P-value
Type 2 diabetes	NHGRI-EBI	rs1861410	Sleeplessness or insomnia	chr2:58933591	chr2:58706456	T	C	0.0108	0.001758	7.998e-10
Type 2 diabetes	NHGRI-EBI	rs1260326	Alcohol consumption	chr2:27730940	chr2:27508073	C	T	-0.028	0.002924	1e-21
Type 2 diabetes	NHGRI-EBI	rs1260326	Alcohol consumption in current drinkers	chr2:27730940	chr2:27508073	C	T	0.03	0.002977	7e-24
Type 2 diabetes	NHGRI-EBI	rs1260326	Alcohol intake frequency	chr2:27730940	chr2:27508073	C	T	-0.048	0.003633	7.599e-40
Type 2 diabetes	NHGRI-EBI	rs1260326	Alcohol intake versus 10 years previously	chr2:27730940	chr2:27508073	C	T	-0.01242	0.001887	4.747e-11
Type 2 diabetes	NHGRI-EBI	rs1260326	Daytime dozing or sleeping	chr2:27730940	chr2:27508073	C	T	-0.007797	0.001228	2.192e-10
Type 2 diabetes	NHGRI-EBI	rs56094641	Alcohol intake frequency	chr16:53806453	chr16:53772541	A	G	-0.02201	0.003622	1.224e-09
Type 2 diabetes	NHGRI-EBI	rs56094641	Average weekly beer plus cider intake	chr16:53806453	chr16:53772541	A	G	0.01294	0.002043	2.416e-10
Type 2 diabetes	NHGRI-EBI	rs56094641	Morning or evening person	chr16:53806453	chr16:53772541	A	G	0.02206	0.002436	1.372e-19
Type 2 diabetes	NHGRI-EBI	rs56094641	Sleep duration	chr16:53806453	chr16:53772541	A	G	0.01096	0.001913	1.004e-08
Type 2 diabetes	NHGRI-EBI	rs56094641	Snoring	chr16:53806453	chr16:53772541	A	G	0.00743	0.00122	1.127e-09
Type 2 diabetes	NHGRI-EBI	rs6567160	Alcohol intake frequency	chr18:57829135	chr18:60161902	C	T	0.02647	0.004193	2.76e-10
Type 2 diabetes	NHGRI-EBI	rs633715	Obesity class 1	chr1:177852580	chr1:177883445	C	T	0.11	0.016	7.2e-13
Type 2 diabetes	NHGRI-EBI	rs633715	Obesity class 2	chr1:177852580	chr1:177883445	C	T	0.16	0.024	2.6e-11
Type 2 diabetes	NHGRI-EBI	rs633715	Obesity class	chr1:177852580	chr1:177883445	C	T	NA	NA	8.57e-23
Type 2 diabetes	NHGRI-EBI	rs633715	Obesity	chr1:177852580	chr1:177883445	C	T	NA	NA	9e-23
Type 2 diabetes	NHGRI-EBI	rs633715	Obesity	chr1:177852580	chr1:177883445	C	T	NA	NA	4e-19
Type 2 diabetes	NHGRI-EBI	rs633715	Obesity	chr1:177852580	chr1:177883445	C	T	NA	NA	7e-20
Type 2 diabetes	NHGRI-EBI	rs13401686	Childhood obesity	chr2:650519	chr2:650519	A	G	0.2434	0.0354	6.164e-12
Type 2 diabetes	NHGRI-EBI	rs13401686	Obesity class 1	chr2:650519	chr2:650519	A	G	0.17	0.017	1.9e-25
Type 2 diabetes	NHGRI-EBI	rs13401686	Obesity class 2	chr2:650519	chr2:650519	A	G	0.24	0.027	1.3e-19
Type 2 diabetes	NHGRI-EBI	rs13401686	Obesity with early age of onset age 2	chr2:650519	chr2:650519	A	G	NA	NA	6.164e-12
Type 2 diabetes	NHGRI-EBI	rs10965250	Type 2 diabetes without obesity	chr9:22133284	chr9:22133285	A	G	NA	NA	4.96e-11
Type 2 diabetes	NHGRI-EBI	rs10830963	Obesity related traits	chr11:92708710	chr11:92975544	C	G	NA	NA	4e-08
Type 2 diabetes	NHGRI-EBI	rs7132908	Childhood obesity	chr12:50263148	chr12:49869365	A	G	0.1635	0.0287	1.236e-08
Type 2 diabetes	NHGRI-EBI	rs7132908	Obesity class 1	chr12:50263148	chr12:49869365	A	G	0.097	0.016	5e-10
Type 2 diabetes	NHGRI-EBI	rs7132908	Obesity body mass index	chr12:50263148	chr12:49869365	A	G	NA	NA	6.07e-09
Type 2 diabetes	NHGRI-EBI	rs7132908	Obesity with early age of onset age 2	chr12:50263148	chr12:49869365	A	G	NA	NA	1.236e-08
Type 2 diabetes	NHGRI-EBI	rs6567160	Childhood obesity	chr18:57829135	chr18:60161902	C	T	0.1974	0.031	1.854e-10
Type 2 diabetes	NHGRI-EBI	rs6567160	Obesity class 1	chr18:57829135	chr18:60161902	C	T	0.13	0.015	1.8e-18
Type 2 diabetes	NHGRI-EBI	rs6567160	Obesity class 2	chr18:57829135	chr18:60161902	C	T	0.17	0.023	1.7e-13
Type 2 diabetes	NHGRI-EBI	rs6567160	Obesity with early age of onset age 2	chr18:57829135	chr18:60161902	C	T	NA	NA	1.854e-10
Type 2 diabetes	NHGRI-EBI	rs633715	Overweight	chr1:177852580	chr1:177883445	C	T	0.078	0.011	4e-12
Type 2 diabetes	NHGRI-EBI	rs13401686	Overweight	chr2:650519	chr2:650519	A	G	0.11	0.012	1.9e-21
Type 2 diabetes	NHGRI-EBI	rs6567160	Overweight	chr18:57829135	chr18:60161902	C	T	0.097	0.011	2.3e-19
Type 2 diabetes	DIAGRAM	rs9936385	Obesity class 1	chr16:53819169	chr16:53785257	C	T	0.22	0.013	4.5e-64
Type 2 diabetes	DIAGRAM	rs9936385	Obesity class 2	chr16:53819169	chr16:53785257	C	T	0.29	0.02	2.4e-48
Type 2 diabetes	DIAGRAM	rs9936385	Obesity class 3	chr16:53819169	chr16:53785257	C	T	0.36	0.036	1.2e-23
Type 2 diabetes	DIAGRAM	rs9936385	Overweight	chr16:53819169	chr16:53785257	C	T	0.14	0.0093	4.4e-49
Type 2 diabetes	DIAGRAM	rs9936385	Obesity body mass index	chr16:53819169	chr16:53785257	C	T	NA	NA	1.4e-13
Type 2 diabetes	DIAGRAM	rs9936385	Obesity with early age of onset age 2	chr16:53819169	chr16:53785257	C	T	NA	NA	5.768e-11
Type 2 diabetes	DIAGRAM	rs9936385	Alcohol intake frequency	chr16:53819169	chr16:53785257	C	T	0.02066	0.003637	1.34e-08
Type 2 diabetes	DIAGRAM	rs9936385	Average weekly beer plus cider intake	chr16:53819169	chr16:53785257	C	T	-0.01162	0.002052	1.498e-08
Type 2 diabetes	DIAGRAM	rs9936385	Average weekly red wine intake	chr16:53819169	chr16:53785257	C	T	0.01366	0.002469	3.174e-08
Type 2 diabetes	DIAGRAM	rs9936385	Morning or evening person	chr16:53819169	chr16:53785257	C	T	-0.02072	0.002446	2.476e-17
Type 2 diabetes	DIAGRAM	rs9936385	Sleep duration	chr16:53819169	chr16:53785257	C	T	-0.01096	0.001921	1.164e-08
Type 2 diabetes	DIAGRAM	rs9936385	Snoring	chr16:53819169	chr16:53785257	C	T	-0.006848	0.001225	2.27e-08
Abbreviations: NHGRI-EBI, National Human Genome Research Institute-European Bioinformatics Institute; DIAGRAM, DIAbetes Genetics Replication And Meta-analysis; SNP, single nucleotide polymorphism; Chr, Chromosome; EA, effect allele; OA, other allele; SE, standard error.

## Sheet:  Table S3
Table S3. Associations between genetically predicted T2DM and hearing disorders based on the MR egger approach.
Exposure	Outcome	Consortium	nSNP	OR	OR_lci95	OR_uci95	P-value
Type 2 diabetes	Conductive hearing loss	NHGRI-EBI	164	1.11055	0.887891	1.38905	0.359735
Type 2 diabetes	Otitis externa	NHGRI-EBI	164	1.14031	0.985404	1.31957	0.0798516
Type 2 diabetes	Acute suppurative otitis media	NHGRI-EBI	164	1.0479	0.939867	1.16835	0.400571
Type 2 diabetes	Nonsuppurative otitis media	NHGRI-EBI	164	1.06323	0.942513	1.1994	0.320198
Type 2 diabetes	Sensorineural hearing loss	NHGRI-EBI	164	0.948178	0.880493	1.02107	0.160969
Type 2 diabetes	Perforation of tympanic membrane	NHGRI-EBI	164	1.1942	0.972981	1.46573	0.091436
Type 2 diabetes	Hearing difficulty/problems with background noise	NHGRI-EBI	162	1.00441	0.997493	1.01137	0.213914
Type 2 diabetes	Sudden idiopathic hearing loss	NHGRI-EBI	164	0.872742	0.70706	1.07725	0.206885
Type 2 diabetes	Mixed conductive and sensorineural hearing loss	NHGRI-EBI	164	1.28735	1.06073	1.56239	0.0114821
Type 2 diabetes	Otitis media	NHGRI-EBI	164	1.17571	0.978723	1.41234	0.0855115
Type 2 diabetes	Conductive hearing loss	DIAGRAM	9	0.730785	0.242968	2.19801	0.594077
Type 2 diabetes	Otitis externa	DIAGRAM	9	1.43875	0.589691	3.51031	0.450336
Type 2 diabetes	Acute suppurative otitis media	DIAGRAM	9	1.00986	0.569133	1.79189	0.974177
Type 2 diabetes	Nonsuppurative otitis media	DIAGRAM	9	0.735404	0.394389	1.37128	0.365863
Type 2 diabetes	Sensorineural hearing loss	DIAGRAM	9	1.03333	0.733981	1.45477	0.856299
Type 2 diabetes	Perforation of tympanic membrane	DIAGRAM	9	0.628366	0.225604	1.75017	0.403499
Type 2 diabetes	Hearing difficulty/problems with background noise	DIAGRAM	9	1.00122	0.963297	1.04063	0.952443
Type 2 diabetes	Sudden idiopathic hearing loss	DIAGRAM	9	1.53509	0.554494	4.24983	0.436607
Type 2 diabetes	Mixed conductive and sensorineural hearing loss	DIAGRAM	9	1.30952	0.526816	3.25511	0.57981
Type 2 diabetes	Otitis media	DIAGRAM	9	1.40385	0.557629	3.53423	0.494792
Abbreviations: NHGRI-EBI, National Human Genome Research Institute-European Bioinformatics Institute; DIAGRAM, DIAbetes Genetics Replication And Meta-analysis; SNP, single nucleotide polymorphism.

## Sheet:  Table S4
Table S4. Associations between genetically predicted T2DM and hearing disorders based on the weighted median approach.
Exposure	Outcome	Consortium	nSNP	OR	OR_lci95	OR_uci95	P-value
Type 2 diabetes	Conductive hearing loss	NHGRI-EBI	164	1.07183	0.896334	1.28169	0.447027
Type 2 diabetes	Otitis externa	NHGRI-EBI	164	1.07211	0.950484	1.2093	0.257057
Type 2 diabetes	Acute suppurative otitis media	NHGRI-EBI	164	1.08167	0.986719	1.18576	0.0939797
Type 2 diabetes	Nonsuppurative otitis media	NHGRI-EBI	164	1.04022	0.933982	1.15854	0.473117
Type 2 diabetes	Sensorineural hearing loss	NHGRI-EBI	164	0.991704	0.934674	1.05221	0.782788
Type 2 diabetes	Perforation of tympanic membrane	NHGRI-EBI	164	1.07728	0.913381	1.27059	0.376678
Type 2 diabetes	Hearing difficulty/problems with background noise	NHGRI-EBI	162	1.00434	0.998681	1.01003	0.133126
Type 2 diabetes	Sudden idiopathic hearing loss	NHGRI-EBI	164	1.053	0.900712	1.23104	0.517001
Type 2 diabetes	Mixed conductive and sensorineural hearing loss	NHGRI-EBI	164	1.00634	0.857036	1.18165	0.938549
Type 2 diabetes	Otitis media	NHGRI-EBI	164	1.05791	0.906765	1.23425	0.474169
Type 2 diabetes	Conductive hearing loss	DIAGRAM	9	1.15329	0.883237	1.50592	0.294727
Type 2 diabetes	Otitis externa	DIAGRAM	9	1.2967	1.08001	1.55686	0.00535219
Type 2 diabetes	Acute suppurative otitis media	DIAGRAM	9	1.09746	0.951971	1.26519	0.199959
Type 2 diabetes	Nonsuppurative otitis media	DIAGRAM	9	0.986748	0.851822	1.14305	0.858861
Type 2 diabetes	Sensorineural hearing loss	DIAGRAM	9	1.07411	0.994788	1.15975	0.0677768
Type 2 diabetes	Perforation of tympanic membrane	DIAGRAM	9	1.11492	0.877008	1.41737	0.374377
Type 2 diabetes	Hearing difficulty/problems with background noise	DIAGRAM	9	1.00896	1.00178	1.0162	0.0144016
Type 2 diabetes	Sudden idiopathic hearing loss	DIAGRAM	9	1.30181	1.01941	1.66243	0.0345044
Type 2 diabetes	Mixed conductive and sensorineural hearing loss	DIAGRAM	9	1.13969	0.912195	1.42392	0.24973
Type 2 diabetes	Otitis media	DIAGRAM	9	1.08355	0.861227	1.36325	0.493436
Abbreviations: NHGRI-EBI, National Human Genome Research Institute-European Bioinformatics Institute; DIAGRAM, DIAbetes Genetics Replication And Meta-analysis; SNP, single nucleotide polymorphism.

## Sheet:  Table S5
Table S5. Associations of genetically predicted T2DM with hearing disorders in multivariable Mendelian randomization analysis with adjustment for sleep duration.
Exposure	Outcome	Consortium	OR	OR_lci95	OR_uci95	P-value
Type 2 diabetes	Conductive hearing loss	NHGRI-EBI	1.08981	0.972058	1.22183	0.14042
Type 2 diabetes	Otitis externa	NHGRI-EBI	1.10129	1.02101	1.18789	0.0124765
Type 2 diabetes	Acute suppurative otitis media	NHGRI-EBI	1.06924	1.01326	1.12831	0.0146833
Type 2 diabetes	Nonsuppurative otitis media	NHGRI-EBI	1.04079	0.975964	1.10992	0.223047
Type 2 diabetes	Sensorineural hearing loss	NHGRI-EBI	0.995088	0.957295	1.03437	0.803157
Type 2 diabetes	Perforation of tympanic membrane	NHGRI-EBI	1.06794	0.964563	1.1824	0.205717
Type 2 diabetes	Hearing difficulty/problems with background noise	NHGRI-EBI	1.00101	0.997317	1.00471	0.593043
Type 2 diabetes	Sudden idiopathic hearing loss	NHGRI-EBI	1.05875	0.952497	1.17685	0.290054
Type 2 diabetes	Mixed conductive and sensorineural hearing loss	NHGRI-EBI	1.03427	0.937733	1.14075	0.500301
Type 2 diabetes	Otitis media	NHGRI-EBI	1.03118	0.935866	1.13621	0.534894
Type 2 diabetes	Conductive hearing loss	DIAGRAM	1.10753	0.875247	1.40147	0.39507
Type 2 diabetes	Otitis externa	DIAGRAM	1.19508	1.03432	1.38083	0.0156146
Type 2 diabetes	Acute suppurative otitis media	DIAGRAM	1.13618	1.04247	1.23832	0.0036474
Type 2 diabetes	Nonsuppurative otitis media	DIAGRAM	1.02015	0.903778	1.15151	0.746791
Type 2 diabetes	Sensorineural hearing loss	DIAGRAM	1.03362	0.987028	1.08242	0.159972
Type 2 diabetes	Perforation of tympanic membrane	DIAGRAM	1.18903	1.05516	1.33989	0.004496
Type 2 diabetes	Hearing difficulty/problems with background noise	DIAGRAM	1.00281	0.991844	1.01389	0.61732
Type 2 diabetes	Sudden idiopathic hearing loss	DIAGRAM	1.32462	1.17908	1.48813	2.20124e-06
Type 2 diabetes	Mixed conductive and sensorineural hearing loss	DIAGRAM	1.08993	0.914349	1.29922	0.336627
Type 2 diabetes	Otitis media	DIAGRAM	1.13092	0.940747	1.35953	0.190282
Abbreviations: NHGRI-EBI, National Human Genome Research Institute-European Bioinformatics Institute; DIAGRAM, DIAbetes Genetics Replication And Meta-analysis; SNP, single nucleotide polymorphism.

## Sheet:  Table S6
Table S6. Associations of genetically predicted T2DM with hearing disorders in multivariable Mendelian randomization analysis with adjustment for alcohol consumption.
Exposure	Outcome	Consortium	OR	OR_lci95	OR_uci95	P-value
Type 2 diabetes	Conductive hearing loss	NHGRI-EBI	1.08775	0.968085	1.2222	0.157211
Type 2 diabetes	Otitis externa	NHGRI-EBI	1.10089	1.02521	1.18216	0.00816566
Type 2 diabetes	Acute suppurative otitis media	NHGRI-EBI	1.07204	1.0176	1.12939	0.0088876
Type 2 diabetes	Nonsuppurative otitis media	NHGRI-EBI	1.04665	0.98365	1.11368	0.150011
Type 2 diabetes	Sensorineural hearing loss	NHGRI-EBI	0.993543	0.957314	1.03114	0.732499
Type 2 diabetes	Perforation of tympanic membrane	NHGRI-EBI	1.07951	0.976291	1.19364	0.135684
Type 2 diabetes	Hearing difficulty/problems with background noise	NHGRI-EBI	1.00053	0.996987	1.00408	0.771367
Type 2 diabetes	Sudden idiopathic hearing loss	NHGRI-EBI	1.01314	0.913201	1.12402	0.805348
Type 2 diabetes	Mixed conductive and sensorineural hearing loss	NHGRI-EBI	1.042	0.948472	1.14475	0.391204
Type 2 diabetes	Otitis media	NHGRI-EBI	1.07515	0.981098	1.17822	0.120804
Type 2 diabetes	Conductive hearing loss	DIAGRAM	1.08128	0.912671	1.28105	0.366249
Type 2 diabetes	Otitis externa	DIAGRAM	1.19263	1.02625	1.38599	0.0215614
Type 2 diabetes	Acute suppurative otitis media	DIAGRAM	1.1395	1.0381	1.2508	0.00602638
Type 2 diabetes	Nonsuppurative otitis media	DIAGRAM	1.02953	0.951754	1.11367	0.46772
Type 2 diabetes	Sensorineural hearing loss	DIAGRAM	1.02947	0.984221	1.0768	0.205352
Type 2 diabetes	Perforation of tympanic membrane	DIAGRAM	1.18794	1.04958	1.34453	0.00641192
Type 2 diabetes	Hearing difficulty/problems with background noise	DIAGRAM	1.00221	0.99211	1.01241	0.669379
Type 2 diabetes	Sudden idiopathic hearing loss	DIAGRAM	1.32901	1.17906	1.49802	3.21072e-06
Type 2 diabetes	Mixed conductive and sensorineural hearing loss	DIAGRAM	1.07811	0.942542	1.23317	0.272679
Type 2 diabetes	Otitis media	DIAGRAM	1.12317	0.947939	1.33078	0.179538
Abbreviations: NHGRI-EBI, National Human Genome Research Institute-European Bioinformatics Institute; DIAGRAM, DIAbetes Genetics Replication And Meta-analysis; SNP, single nucleotide polymorphism.

## Sheet:  Table S7
Table S7. Associations of genetically predicted T2DM with hearing disorders in multivariable Mendelian randomization analysis with adjustment for body mass index.
Exposure	Outcome	Consortium	OR	OR_lci95	OR_uci95	P-value
Type 2 diabetes	Conductive hearing loss	NHGRI-EBI	1.09086	0.972376	1.22378	0.138214
Type 2 diabetes	Otitis externa	NHGRI-EBI	1.07819	1.00331	1.15866	0.0403631
Type 2 diabetes	Acute suppurative otitis media	NHGRI-EBI	1.08593	1.02655	1.14875	0.00406429
Type 2 diabetes	Nonsuppurative otitis media	NHGRI-EBI	1.01636	0.959152	1.07699	0.582946
Type 2 diabetes	Sensorineural hearing loss	NHGRI-EBI	0.988847	0.953743	1.02524	0.543081
Type 2 diabetes	Perforation of tympanic membrane	NHGRI-EBI	1.06498	0.957462	1.18457	0.246287
Type 2 diabetes	Hearing difficulty/problems with background noise	NHGRI-EBI	1.00045	0.996497	1.00442	0.823336
Type 2 diabetes	Sudden idiopathic hearing loss	NHGRI-EBI	0.985374	0.887549	1.09398	0.782403
Type 2 diabetes	Mixed conductive and sensorineural hearing loss	NHGRI-EBI	1.02941	0.935096	1.13325	0.554325
Type 2 diabetes	Otitis media	NHGRI-EBI	1.06045	0.96597	1.16418	0.217644
Type 2 diabetes	Conductive hearing loss	DIAGRAM	1.18491	1.00097	1.40266	0.0486988
Type 2 diabetes	Otitis externa	DIAGRAM	1.11647	1.00766	1.23702	0.0352177
Type 2 diabetes	Acute suppurative otitis media	DIAGRAM	1.12057	1.02526	1.22474	0.0120688
Type 2 diabetes	Nonsuppurative otitis media	DIAGRAM	1.05272	0.969388	1.14321	0.222066
Type 2 diabetes	Sensorineural hearing loss	DIAGRAM	1.04643	0.99283	1.10292	0.0906932
Type 2 diabetes	Perforation of tympanic membrane	DIAGRAM	1.08953	0.930296	1.27601	0.287477
Type 2 diabetes	Hearing difficulty/problems with background noise	DIAGRAM	1.00294	0.996967	1.00896	0.335043
Type 2 diabetes	Sudden idiopathic hearing loss	DIAGRAM	1.16708	1.00884	1.35014	0.0376728
Type 2 diabetes	Mixed conductive and sensorineural hearing loss	DIAGRAM	1.14067	0.992211	1.31134	0.064302
Type 2 diabetes	Otitis media	DIAGRAM	1.08162	0.947488	1.23475	0.24544
Abbreviations: NHGRI-EBI, National Human Genome Research Institute-European Bioinformatics Institute; DIAGRAM, DIAbetes Genetics Replication And Meta-analysis; SNP, single nucleotide polymorphism.

## Sheet:  Table S8
Table S8. Associations of genetically predicted T2DM with hearing disorders in multivariable Mendelian randomization analysis with adjustment for smoking status.
Exposure	Outcome	Consortium	OR	OR_lci95	OR_uci95	P-value
Type 2 diabetes	Conductive hearing loss	NHGRI-EBI	1.08322	0.969338	1.21047	0.158394
Type 2 diabetes	Otitis externa	NHGRI-EBI	1.10225	1.02577	1.18444	0.00796764
Type 2 diabetes	Acute suppurative otitis media	NHGRI-EBI	1.0709	1.01434	1.13061	0.0133561
Type 2 diabetes	Nonsuppurative otitis media	NHGRI-EBI	1.03577	0.97252	1.10313	0.274293
Type 2 diabetes	Sensorineural hearing loss	NHGRI-EBI	0.989263	0.952375	1.02758	0.577678
Type 2 diabetes	Perforation of tympanic membrane	NHGRI-EBI	1.0734	0.970622	1.18706	0.167797
Type 2 diabetes	Hearing difficulty/problems with background noise	NHGRI-EBI	1.00128	0.997488	1.00509	0.50879
Type 2 diabetes	Sudden idiopathic hearing loss	NHGRI-EBI	1.01465	0.91253	1.1282	0.788135
Type 2 diabetes	Mixed conductive and sensorineural hearing loss	NHGRI-EBI	1.01634	0.927051	1.11422	0.729781
Type 2 diabetes	Otitis media	NHGRI-EBI	1.07285	0.975702	1.17968	0.146479
Type 2 diabetes	Conductive hearing loss	DIAGRAM	1.10208	0.915709	1.32638	0.303779
Type 2 diabetes	Otitis externa	DIAGRAM	1.18948	1.06339	1.33052	0.00240505
Type 2 diabetes	Acute suppurative otitis media	DIAGRAM	1.10974	1.01544	1.21281	0.0215598
Type 2 diabetes	Nonsuppurative otitis media	DIAGRAM	0.983161	0.887135	1.08958	0.746038
Type 2 diabetes	Sensorineural hearing loss	DIAGRAM	1.01706	0.958153	1.07958	0.578475
Type 2 diabetes	Perforation of tympanic membrane	DIAGRAM	1.12708	0.95329	1.33255	0.161474
Type 2 diabetes	Hearing difficulty/problems with background noise	DIAGRAM	1.0053	0.997938	1.01271	0.158743
Type 2 diabetes	Sudden idiopathic hearing loss	DIAGRAM	1.26748	1.06746	1.505	0.00683177
Type 2 diabetes	Mixed conductive and sensorineural hearing loss	DIAGRAM	1.04906	0.904709	1.21644	0.526021
Type 2 diabetes	Otitis media	DIAGRAM	1.11806	0.976529	1.28011	0.10608
Abbreviations: NHGRI-EBI, National Human Genome Research Institute-European Bioinformatics Institute; DIAGRAM, DIAbetes Genetics Replication And Meta-analysis; SNP, single nucleotide polymorphism.
